# Supplementary material for: An Acylhydrazone Fluorescent Sensor: Bifunctional Detection of Thorium (IV) and Vanadyl Ions over Uranyl and Lanthanide Ions
Source: Int J Mol Sci. 2025 Mar 31;26(7):3231. doi: 10.3390/ijms26073231 (PMC11989325; doi:10.3390/ijms26073231)
Supplement: Supplementary file 1 [file ijms-26-03231-s001.zip]

Archive with 1 entries (1 files):
- ijms-3551051-supplementary.pdf
